# Supplementary material for: Identifying Key Genes Involved in Axillary Lymph Node Metastasis in Breast Cancer Using Advanced RNA-Seq Analysis: A Methodological Approach with GLMQL and MAS
Source: Int J Mol Sci. 2024 Jul 3;25(13):7306. doi: 10.3390/ijms25137306 (PMC11242629; doi:10.3390/ijms25137306)
Supplement: Supplementary file 1 [file ijms-25-07306-s001.zip]

Archive with 1 entries (1 files):
- ijms-3057907-supplementary.pdf
